# Supplementary material for: Coenzyme B12 ‐dependent and independent photoregulation of carotenogenesis across Myxococcales
Source: Environ Microbiol. 2022 Jan 27;24(4):1865–86. doi: 10.1111/1462-2920.15895 (PMC9304148; doi:10.1111/1462-2920.15895)
Supplement: Supplementary file 2 — Table S2: Genome and gene product details for myxobacteria examined in this study [file EMI-24-1865-s001.xls]

## Sheet: All
			CarF	CarQ	CarR	CarS	CarD	CarG		CrtIb		CrtE	CrtIa/CrtI	CrtB	HMGR2	CrtD	CrtC	Orf6 (Glycosyl transferase)	CrtYc	CrtYd	Orf9 (Acyltransferase)	CarA	CarH		CrtYc-Yd	CrtZ	CruA	CrtL	Cyc	Y		HMGR/HMGR1
Myxobacterial species and strain	Suborder	IMG Genome ID	IMG Gene ID	IMG Gene ID	IMG Gene ID	IMG Gene ID	IMG Gene ID	IMG Gene ID		IMG Gene ID		IMG Gene ID	IMG Gene ID	IMG Gene ID	IMG Gene ID	IMG Gene ID	IMG Gene ID	IMG Gene ID	IMG Gene ID	IMG Gene ID	IMG Gene ID	IMG Gene ID	IMG Gene ID		IMG Gene ID	IMG Gene ID	IMG Gene ID	IMG Gene ID	IMG Gene ID	IMG Gene ID		IMG Gene ID
Anaeromyxobacter dehalogenans DSM 21875	Cystobacterineae	643348507					643595848	643595849				646386917	646386918	646386919									646386920		646386916							646388073
Archangium gephyra DSM 2261	Cystobacterineae	2654587630	2655137807	2655135765	2655135764	2655135763	2655137591	2655137592				2770855277	2770858267	2770858268		2770855276	2770855275						2770855570						2770858109			2770862189
Archangium violaceum DSM 14727	Cystobacterineae	2590828685	2592591409	2592592859	2592592860	2592592861	Adjacent to 2592594873 (not annotated as a gene)	2592594873				2639622082	2639622077	2639622076		2639622081	2639622080						2639622078					2639618920		2639622832		2639620044
Chondromyces apiculatus DSM 436	Sorangiineae	2588253911										641165903	641164833	641164832		641165904	641165905						641164834					641162836				641160379
Chondromyces crocatus DSM 14714	Sorangiineae	2648501185											2812010479	2812010483		2812015052		2812014657					2812016068						2812015932			2812011664
Corallococcus coralloides DSM 2259	Cystobacterineae	2512564078	2512832596	2512830225	2512830224	2512830223	2512832464	2512832465					2646039815	2646042500									2646039706						2646040105			2646038518
Cystobacter ferrugineus DSM 52764	Cystobacterineae	2767802753	2770832749	2770831919	2770831918	2770831917	2770834045	2770834046				2723644466	2723644472	2723644471		2723644467	2723644468	2723644469			2723644470		2723644473						2723644416			2723653606
Cystobacter fuscus DSM 2262	Cystobacterineae	2537561635	2538042841	2538046188	2538046189	2538046190	2538042682	2538042683				641344737	641344731	641344732		641344736	641344735						641344730			641344734	641344733					641347246
Enhygromyxa salina DSM 15201	Nannocystineae	2636416168										2648871338	2648871330	2648871331		2648871337	2648871336	2648871335			2648871334		2648871329			2648871333	2648871332					2648873935
Haliangium ochraceum DSM 14365	Nannocystineae	646311933										2589214970	2589214963	2589214964		2589214969	2589214968	2589214967			2589214966		2589214962			Adjacent to 2589214965 (not annotated as a gene)	2589214965					2589215960
Hyalangium minutum DSM 14724	Cystobacterineae	2609460080	2611348299	2611347588	2611347587	2611347586	2611349598	2611349599
Labilithrix luteola DSM 27648	Sorangiineae	2645727571
Melittangium boletus DSM 14713	Cystobacterineae	2767802752	2770822970	2770819676	2770819677	2770819678	2770822845	2770822846		2770824255		2770817744	2770817745	2770817746	2770817747	2770817748	2770817749	2770817750	2770817751	2770817752	2770817753		2770817754									2770819135
Minicystis rosea DSM 24000	Sorangiineae	2721755703								2770827095		2770830851	2770830850	2770830849		2770830848	2770830847	2770830846	2770830845	2770830844	2770830843		2770830842									2770826961
Myxococcus fulvus DSM 16525	Cystobacterineae	2693429886	2694990893	2694994397	2694994396	2694994395	2694990757	2694990758		2538050522		2538050306	2538050307	2538050308		2538050309	2538050310	2538050311	2538050312	2538050313	2538050314		2538050315									2538043009
Myxococcus hansupus DSM 436	Cystobacterineae	2562617115	2563078950	2563077214	2563077213	2563077212	2563078814	2563078815		2655139259		2655131463	2655131464	2655131465	2655131466	2655131467	2655131468	2655131469	2655131470	2655131471	2655131472	2655131473	2655131474									2655133420
Myxococcus macrosporus DSM 14697	Cystobacterineae	2767802755	2770851029	2770849467	2770849468	2770849469	2770850900	2770850901		2592596199		2592595715	Adjacent to 2592595715 (not annotated as a gene)	2592595716	2592595717	2592595718	2592595719	2592595720	2592595721	2592595722	2592595723	2592595724	2592595725									2592593260
Myxococcus stipitatus DSM 14675	Cystobacterineae	2521172697	2521988583	2521986085	2521986084	2521986083	2521988457	2521988458		2611349045		2611342397	2611342398	2611342399	2611342400	2611342401	2611342402	2611342403	2611342404	2611342405	2611342406	2611342407	2611342408									2611345922
Myxococcus virescens DSM 2260	Cystobacterineae	2619619029	2620449162	2620449402	2620449403	2620449404	Adjacent to 2620449034 (not annotated as a gene)	2620449034		649685787		649691992	649691991	649691990		649691989	649691988	649691987	649691986	649691985	649691984	649691983	649691982									649690736
Myxococcus xanthus DK1622	Cystobacterineae	637000186	638027077	638025438	638025439	638025440	638026951	638026952		2695008967		2695004680	2695004681	2695004682	2695004683	2695004684	2695004685	2695004686	2695004687	2695004688	2695004689	2695004690	2695004691									2695004166
Nannocystis exedens DSM 71	Nannocystineae	2767802756	2770858004							2512833869		2512827132	2512827133	2512827134		2512827135	2512827136	2512827137	2512827138	2512827139	2512827140	2512827141	2512827142									2512828799
Plesiocystis pacifica DSM 14875	Nannocystineae	640963030								2770852138		2770846311	2770846312	2770846313		2770846314	2770846315	2770846316	2770846317	2770846318	2770846319	2770846320	2770846321									2770850367
Sandaracinus amylolyticus DSM 53668	Sorangiineae	2811994803								638028246		638022285	638022286	638022287		638022288	638022289	638022290	638022291	638022292	638022293	638022294	638022295									638026360
Sorangium cellulosum DSM 53796	Sorangiineae	641228509								2620447420		2620446801	2620446800	2620446799		2620446798	2620446797	2620446796	2620446795	2620446794	2620446793	2620446792	2620446791									2620453474
Stigmatella aurantiaca DW4/3-1	Cystobacterineae	649633096	649691327	649692843	649692844	649692845	649691188	649691189		2521989795		2521983157	2521983158	2521983159		2521983160	2521983161	2521983162	2521983163	2521983164	2521983165	2521983166	2521983167									2521987751
Stigmatella erecta DSM 16858	Cystobacterineae	2693429888	2695003370	2695007263	2695007262	2695007261	2695003210	2695003211		2694992922		2694989783	2694989784	2694989785		2694989786	2694989787	2694989789	2694989790	2694989791	2694989792	2694989793	2694989794									2694993824
Vulgatibacter incomptus DSM 27710	Cystobacterineae	2645728052					2648110012	2648110011		2563079872		2563077638	2563077639	2563077640		2563077641	2563077642	2563077643	2563077644	2563077645	2563077646	2563077647	2563077648									2563082574

## Sheet: CrtE
Myxobacterial species and strain	IMG Genome ID	IMG Gene ID	Subject length	IMG Product name	Identity (%) Mx	E-value	Query cover
Anaeromyxobacter dehalogenans DSM 21875	643348507
Archangium gephyra DSM 2261	2654587630	2655131463	361	geranylgeranyl diphosphate synthase, type I	203/359 (57%)	8e-134
Archangium violaceum DSM 14727	2590828685	2592595715	350	geranylgeranyl diphosphate synthase, type I	195/343 (57%)	1e-128
Chondromyces apiculatus DSM 436	2588253911	2589214970	303	geranylgeranyl diphosphate synthase, type II	67/235 (29%)	3e-07
Chondromyces crocatus DSM 14714	2648501185	2648871338	315	geranylgeranyl diphosphate synthase, type II	46/148 (31%)	1e-07	0.38	Does not appear with Blastp (IMG-JGI)
Corallococcus coralloides DSM 2259	2512564078	2512827132	362	geranylgeranyl diphosphate synthase, type I	277/362 (77%)	0
Cystobacter ferrugineus DSM 52764	2767802753	2770830851	356	geranylgeranyl diphosphate synthase, type I	172/338 (51%)	3e-87
Cystobacter fuscus DSM 2262	2537561635	2538050306	356	geranylgeranyl diphosphate synthase, type I	167/337 (50%)	3e-92
Enhygromyxa salina DSM 15201	2636416168	2639622082	304	farnesyl-diphosphate synthase	59/179 (33%)	1e-10
Haliangium ochraceum DSM 14365	646311933	646386917	348	Polyprenyl synthetase	61/212 (29%)	6e-07
Hyalangium minutum DSM 14724	2609460080	2611342397	367	geranylgeranyl diphosphate synthase, type I	259/344 (75%)	2e-167
Labilithrix luteola DSM 27648	2645727571
Melittangium boletus DSM 14713	2767802752	2770817744	343	geranylgeranyl diphosphate synthase, type I	159/343 (54%)	3e-82
Minicystis rosea DSM 24000	2721755703	2723644466	303	geranylgeranyl diphosphate synthase, type II	155/189 (29%)	3e-09	0.49	Does not appear with Blastp (IMG-JGI)
Myxococcus fulvus DSM 16525	2693429886	2694989783	361	geranylgeranyl diphosphate synthase, type I	276/361 (76%)	0
Myxococcus hansupus DSM 436	2562617115	2563077638	361	geranylgeranyl diphosphate synthase, type I	328/361 (91%)	0
Myxococcus macrosporus DSM 14697	2767802755	2770846311	361	geranylgeranyl diphosphate synthase, type I	345/361 (96%)	0
Myxococcus stipitatus DSM 14675	2521172697	2521983157	361	geranylgeranyl diphosphate synthase, type I	269/361 (75%)	0
Myxococcus virescens DSM 2260	2619619029	2620446801	361	geranylgeranyl diphosphate synthase, type I	356/361 (99%)	0
Myxococcus xanthus DK1622	637000186	638022285	361	putative farnesyltranstransferase	361/361 (100%)	0
Nannocystis exedens DSM 71	2767802756	2770855277	293	farnesyl-diphosphate synthase	50/177 (28%)	6e-10	0.46	Does not appear with Blastp (IMG-JGI)
Plesiocystis pacifica DSM 14875	640963030	641165903	262	geranylgeranyl pyrophosphate synthetase	61/184 (33%)	7e-10
Sandaracinus amylolyticus DSM 53668	2811994803
Sorangium cellulosum DSM 53796	641228509	641344737	303	farnesyl-diphosphate synthase	55/189 (29%)	6e-09
Stigmatella aurantiaca DW4/3-1	649633096	649691992	366	geranylgeranyl pyrophosphate synthetase	253/356 (71%)	2e-167
Stigmatella erecta DSM 16858	2693429888	2695004680	366	geranylgeranyl diphosphate synthase, type I	262/356 (74%)	0
Vulgatibacter incomptus DSM 27710	2645728052

## Sheet: CrtIa,CrtI
Myxobacterial species and strain	IMG Genome ID	IMG Gene ID	Subject length	IMG Product name	Identity (%) Mx	E-value	Query cover
Anaeromyxobacter dehalogenans DSM 21875	643348507
Archangium gephyra DSM 2261	2654587630	2655131464	514	phytoene desaturase	402/489 (82%)	0
Archangium violaceum DSM 14727	2590828685	Adjacent to 2592595715 (not annotated as a gene)	514	phytoene desaturase	417/09 (82%)	0
Chondromyces apiculatus DSM 436	2588253911	2589214963	489	phytoene desaturase	178/480 (37%)	1e-103
Chondromyces crocatus DSM 14714	2648501185	2648871330	489	phytoene desaturase	179/480 (37%)	4e-105
Corallococcus coralloides DSM 2259	2512564078	2512827133	513	phytoene desaturase	432/514 (84%)	0
Cystobacter ferrugineus DSM 52764	2767802753	2770830850	515	phytoene desaturase	373/474 (79%)	0
Cystobacter fuscus DSM 2262	2537561635	2538050307	514	phytoene desaturase	378/486 (78%)	0
Enhygromyxa salina DSM 15201	2636416168	2639622077	517	phytoene desaturase	170/480 (35%)	2e-104
Haliangium ochraceum DSM 14365	646311933	646386918	531	phytoene desaturase	178/493 (36%)	4e-96
Hyalangium minutum DSM 14724	2609460080	2611342398	515	phytoene desaturase	378/473 (80%)	0
Labilithrix luteola DSM 27648	2645727571	2646039815	581	NAD-binding domain and a Fe-S cluster-containing protein	30/100 (30%)	3e-07	27%)	Does not appear with Blastp (IMG-JGI)
Melittangium boletus DSM 14713	2767802752	2770817745	515	phytoene desaturase	378/475 (80%)	0
Minicystis rosea DSM 24000	2721755703	2723644472	504	phytoene desaturase	185/491 (38%)	3e-108
Myxococcus fulvus DSM 16525	2693429886	2694989784	518	phytoene desaturase	435/490 (89%)	0
Myxococcus hansupus DSM 436	2562617115	2563077639	507	phytoene desaturase	459/490 (94%)	0
Myxococcus macrosporus DSM 14697	2767802755	2770846312	517	phytoene desaturase	500/517 (97%)	0
Myxococcus stipitatus DSM 14675	2521172697	2521983158	519	phytoene desaturase	434/485 (89%)	0
Myxococcus virescens DSM 2260	2619619029	2620446800	517	phytoene desaturase	508/517 (98%)	0
Myxococcus xanthus DK1622	637000186	638022286	517	heterodimeric four-step phytoene desaturase subunit CrtIa	517/517 (100%)	0
Nannocystis exedens DSM 71	2767802756	2770858267	508	phytoene desaturase	186/490 (38%)	3e-95
Plesiocystis pacifica DSM 14875	640963030	641164833	500	amine oxidase	173/484 (36%)	4e-103
Sandaracinus amylolyticus DSM 53668	2811994803	2812010479	534	phytoene desaturase	180/494 (36%)	7e-95
Sorangium cellulosum DSM 53796	641228509	641344731	511	Phytoene dehydrogenase	178/482 (37%)	4e-104
Stigmatella aurantiaca DW4/3-1	649633096	649691991	516	phytoene desaturase	393/484 (81%)	0
Stigmatella erecta DSM 16858	2693429888	2695004681	518	phytoene desaturase	385/474 (81%)	0
Vulgatibacter incomptus DSM 27710	2645728052

## Sheet: CrtB
Myxobacterial species and strain	IMG Genome ID	IMG Gene ID	Subject length	IMG Product name	Identity (%) Mx	E-value
Anaeromyxobacter dehalogenans DSM 21875	643348507
Archangium gephyra DSM 2261	2654587630	2655131465	341	phytoene synthase	225/332 (68%)	4e-147
Archangium violaceum DSM 14727	2590828685	2592595716	341	phytoene synthase	226/332 (68%)	8e-151
Chondromyces apiculatus DSM 436	2588253911	2589214964	325	phytoene synthase	102/306 (33%)	2e-21
Chondromyces crocatus DSM 14714	2648501185	2648871331	312	phytoene synthase	108/306 (35%)	2e-27
Corallococcus coralloides DSM 2259	2512564078	2512827134	344	phytoene synthase	257/342 (75%)	3e-174
Cystobacter ferrugineus DSM 52764	2767802753	2770830849	344	phytoene synthase	220/336 (65%)	5e-139
Cystobacter fuscus DSM 2262	2537561635	2538050308	345	phytoene synthase	222/334 (66%)	1e-140
Enhygromyxa salina DSM 15201	2636416168	2639622076	335	phytoene synthase	107/301 (36%)	4e-32
Haliangium ochraceum DSM 14365	646311933	646386919	333	Phytoene synthase	115/328 (35%)	3e-39
Hyalangium minutum DSM 14724	2609460080	2611342399	336	phytoene synthase	257/336 (76%)	1e-173
Labilithrix luteola DSM 27648	2645727571	2646042500	303	farnesyl-diphosphate farnesyltransferase	25/67 (37%)	5e-07
Melittangium boletus DSM 14713	2767802752	2770817746	344	phytoene synthase	214/333 (64%)	2e-136
Minicystis rosea DSM 24000	2721755703	2723644471	316	phytoene synthase	105/290 (36%)	3e-25
Myxococcus fulvus DSM 16525	2693429886	2694989785	338	phytoene synthase	264/336 (79%)	0
Myxococcus hansupus DSM 436	2562617115	2563077640	338	phytoene synthase	308/336 (92%)	0
Myxococcus macrosporus DSM 14697	2767802755	2770846313	337	phytoene synthase	317/337 (94%)	0
Myxococcus stipitatus DSM 14675	2521172697	2521983159	339	phytoene synthase	264/327 (81%)	0
Myxococcus virescens DSM 2260	2619619029	2620446799	336	phytoene synthase	329/336 (98%)	0
Myxococcus xanthus DK1622	637000186	638022287	336	phytoene synthase	100	0
Nannocystis exedens DSM 71	2767802756	2770858268	330	phytoene synthase	101/310 (33%)	6e-23
Plesiocystis pacifica DSM 14875	640963030	641164832	330	Squalene/phytoene synthase	100/295 (34%)	2e-27
Sandaracinus amylolyticus DSM 53668	2811994803	2812010483	314	phytoene synthase	106/312 (34%)	1e-25
Sorangium cellulosum DSM 53796	641228509	641344732	318	phytoene synthase	99/301 (33%)	2e-26
Stigmatella aurantiaca DW4/3-1	649633096	649691990	317	phytoene synthase	240/317 (76%)	3e-161
Stigmatella erecta DSM 16858	2693429888	2695004682	338	phytoene synthase	245/338 (72%)	1e-166
Vulgatibacter incomptus DSM 27710	2645728052

## Sheet: CrtD
Myxobacterial species and strain	IMG Genome ID	IMG Gene ID	Subject length	IMG Product name	Identity (%) Mx	E-value	Query cover
Anaeromyxobacter dehalogenans DSM 21875	643348507
Archangium gephyra DSM 2261	2654587630	2655131467	485	phytoene desaturase	366/485 (75%)	0
Archangium violaceum DSM 14727	2590828685	2592595718	485	phytoene desaturase	365/485 (75%)	0
Chondromyces apiculatus DSM 436	2588253911	2589214969	522	1-hydroxycarotenoid 3,4-desaturase	163/510 (32%)	6e-42
Chondromyces crocatus DSM 14714	2648501185	2648871337	522	1-hydroxycarotenoid 3,4-desaturase	144/495 (29%)	7e-39
Corallococcus coralloides DSM 2259	2512564078	2512827135	483	phytoene desaturase	388/485 (80%)	0
Cystobacter ferrugineus DSM 52764	2767802753	2770830848	485	phytoene desaturase	353/482 (73%)	0
Cystobacter fuscus DSM 2262	2537561635	2538050309	485	phytoene desaturase	354/482 (73%)	0
Enhygromyxa salina DSM 15201	2636416168	2639622081	511	1-hydroxycarotenoid 3,4-desaturase	166/500 (33%)	5e-42
Haliangium ochraceum DSM 14365	646311933
Hyalangium minutum DSM 14724	2609460080	2611342401	487	phytoene desaturase	370/483 (77%)	0
Labilithrix luteola DSM 27648	2645727571
Melittangium boletus DSM 14713	2767802752	2770817748	485	phytoene desaturase	361/485 (74%)	0
Minicystis rosea DSM 24000	2721755703	2723644467	514	1-hydroxycarotenoid 3,4-desaturase	144/486 (30%)	8e-39
Myxococcus fulvus DSM 16525	2693429886	2694989786	485	phytoene desaturase	382/483 (79%)	0
Myxococcus hansupus DSM 436	2562617115	2563077641	485	phytoene desaturase	433/485 (89%)	0
Myxococcus macrosporus DSM 14697	2767802755	2770846314	485	phytoene desaturase	453/485 (93%)	0
Myxococcus stipitatus DSM 14675	2521172697	2521983160	489	phytoene desaturase	363/470 (77%)	0
Myxococcus virescens DSM 2260	2619619029	2620446798	485	phytoene desaturase	479/485 (99%)	0
Myxococcus xanthus DK1622	637000186	638022288	485	UDP-galactopyranose mutase	485/485 (100%)	0
Nannocystis exedens DSM 71	2767802756	2770855276	521	1-hydroxycarotenoid 3,4-desaturase	173/513 (34%)	6e-43
Plesiocystis pacifica DSM 14875	640963030	641165904	441	amine oxidase	137/446 (31%)	9e-36
Sandaracinus amylolyticus DSM 53668	2811994803	2812015052	515	phytoene dehydrogenase-like protein	15/27 (55.56%)	0.0002	0.05	Does not appear with Blastp (IMG-JGI)
Sorangium cellulosum DSM 53796	641228509	641344736	517	putative methoxyneurosporene dehydrogenase	172/510 (34%)	2e-54
Stigmatella aurantiaca DW4/3-1	649633096	649691989	487	hydroxyneurosporene dehydrogenase	350/483 (72%)	0
Stigmatella erecta DSM 16858	2693429888	2695004684	486	phytoene desaturase	355/481 (74%)	0
Vulgatibacter incomptus DSM 27710	2645728052
Sandaracinus amylolyticus DSM 53668	2811994803	2812014140	540	phytoene dehydrogenase-like protein	149/483.31%	5e-45	VER ESTO CON PADHU

## Sheet: CrtC
Myxobacterial species and strain	IMG Genome ID	IMG Gene ID	Subject length	IMG Product name	Identity (%) Mx	E-value	Query cover
Anaeromyxobacter dehalogenans DSM 21875	643348507
Archangium gephyra DSM 2261	2654587630	2655131468	325	carotenoid 1,2-hydratase	213/305 (70%)	5e-149
Archangium violaceum DSM 14727	2590828685	2592595719	306	Annotated as hypothetical	76/112 (68%)	6e-45	0.41	Does not appear with Blastp (IMG-JGI)
Chondromyces apiculatus DSM 436	2588253911	2589214968	305	carotenoid 1,2-hydratase	99/313 (32%)	4e-23
Chondromyces crocatus DSM 14714	2648501185	2648871336	306	hydroxyneurosporene synthase	98/309 (32%)	3e-23
Corallococcus coralloides DSM 2259	2512564078	2512827136	319	carotenoid 1,2-hydratase	246/302 (81%)	0
Cystobacter ferrugineus DSM 52764	2767802753	2770830847	323	carotenoid 1,2-hydratase	207/306 (68%)	3e-136
Cystobacter fuscus DSM 2262	2537561635	2538050310	323	carotenoid 1,2-hydratase	203/306 (66%)	1e-135
Enhygromyxa salina DSM 15201	2636416168	2639622080	330	hydroxyneurosporene synthase	97/321 (30%)	1e-26
Haliangium ochraceum DSM 14365	646311933
Hyalangium minutum DSM 14724	2609460080	2611342402	306	hydroxyneurosporene synthase	221/304 (73%)	7e-153
Labilithrix luteola DSM 27648	2645727571
Melittangium boletus DSM 14713	2767802752	2770817749	325	carotenoid 1,2-hydratase	206/303 (68%)	2e-143
Minicystis rosea DSM 24000	2721755703	2723644468	291	hydroxyneurosporene synthase	85/281 (30%)	1e-17
Myxococcus fulvus DSM 16525	2693429886	2694989787	307	carotenoid 1,2-hydratase	247/308 (80%)	0
Myxococcus hansupus DSM 436	2562617115	2563077642	307	carotenoid 1,2-hydratase	275/308 (89%)	0
Myxococcus macrosporus DSM 14697	2767802755	2770846315	307	carotenoid 1,2-hydratase	292/307 (95%)	0
Myxococcus stipitatus DSM 14675	2521172697	2521983161	307	carotenoid 1,2-hydratase	226/302 (75%)	7e-161
Myxococcus virescens DSM 2260	2619619029	2620446797	308	carotenoid 1,2-hydratase	304/308 (99%)	0
Myxococcus xanthus DK1622	637000186	638022289	308	hydroxyneurosporene synthase	308/308 (100%)	0
Nannocystis exedens DSM 71	2767802756	2770855275	273	hydroxyneurosporene synthase	84/270 (31%)	9e-25
Plesiocystis pacifica DSM 14875	640963030	641165905	360	hydroxyneurosporene synthase	103/337 (31%)	4e-22
Sandaracinus amylolyticus DSM 53668	2811994803
Sorangium cellulosum DSM 53796	641228509	641344735	294	hydroxyneurosporene synthase	95/297 (32%)	7e-23
Stigmatella aurantiaca DW4/3-1	649633096	649691988	307	hydroxyneurosporene synthase	204/302 (68%)	1e-140
Stigmatella erecta DSM 16858	2693429888	2695004685	307	carotenoid 1,2-hydratase	208/308 (68%)	3e-145
Vulgatibacter incomptus DSM 27710	2645728052

## Sheet: Orf6
Myxobacterial species and strain	IMG Genome ID	IMG Gene ID	Subject length	IMG Product name	Identity (%) Mx	E-value
Anaeromyxobacter dehalogenans DSM 21875	643348507
Archangium gephyra DSM 2261	2654587630	2655131469	378	glycosyl transferase family 21	249/385 (65%)	5e-131
Archangium violaceum DSM 14727	2590828685	2592595720	381	glycosyl transferase family 21	246/388 (63%)	9e-120
Chondromyces apiculatus DSM 436	2588253911	2589214967	416	ceramide glucosyltransferase	61/193 (32%)	6e-09
Chondromyces crocatus DSM 14714	2648501185	2648871335	401	Glycosyltransferase, catalytic subunit of cellulose synthase and poly-beta-1,6-N-acetylglucosamine synthase	37/85 (44%)	4e-06
Corallococcus coralloides DSM 2259	2512564078	2512827137	372	glycosyl transferase	265/374 (71%)	2e-154
Cystobacter ferrugineus DSM 52764	2767802753	2770830846	378	cellulose synthase/poly-beta-1,6-N-acetylglucosamine synthase-like glycosyltransferase	249/369 (67%)	2e-128
Cystobacter fuscus DSM 2262	2537561635	2538050311	376	Glycosyltransferase, catalytic subunit of cellulose synthase and poly-beta-1,6-N-acetylglucosamine synthase	248/367 (68%)	5e-132
Enhygromyxa salina DSM 15201	2636416168
Haliangium ochraceum DSM 14365	646311933
Hyalangium minutum DSM 14724	2609460080	2611342403	372	glycosyl transferase family 21	262/374 (70%)	2e-138
Labilithrix luteola DSM 27648	2645727571
Melittangium boletus DSM 14713	2767802752	2770817750	370	glycosyl transferase family 21	247/374 (66%)	3e-117
Minicystis rosea DSM 24000	2721755703	2723644469	393	ceramide glucosyltransferase	96/295 (33%)	2e-18
Myxococcus fulvus DSM 16525	2693429886	2694989789	375	glycosyl transferase family 21	276/375 (74%)	1e-174
Myxococcus hansupus DSM 436	2562617115	2563077643	374	Glycosyltransferase, catalytic subunit of cellulose synthase and poly-beta-1,6-N-acetylglucosamine synthase	328/374 (88%)	0
Myxococcus macrosporus DSM 14697	2767802755	2770846316	374	glycosyl transferase family 21	343/374 (92%)	0
Myxococcus stipitatus DSM 14675	2521172697	2521983162	391	glycosyl transferase family 21	266/372 (72%)	8e-171
Myxococcus virescens DSM 2260	2619619029	2620446796	374	glycosyl transferase family 21	365/374 (98%)	0
Myxococcus xanthus DK1622	637000186	638022290	374	putative carotenoid biosynthesis protein/Ceramide glucosyltransferase	374/374 (100%)	0
Nannocystis exedens DSM 71	2767802756
Plesiocystis pacifica DSM 14875	640963030
Sandaracinus amylolyticus DSM 53668	2811994803	2812014657	399	ceramide glucosyltransferase	119/411 (29%)	3e-07
Sorangium cellulosum DSM 53796	641228509
Stigmatella aurantiaca DW4/3-1	649633096	649691987	378	hypothetical protein	257/381 (67%)	3e-154
Stigmatella erecta DSM 16858	2693429888	2695004686	378	glycosyl transferase family 21	270/381 (71%)	5e-154
Vulgatibacter incomptus DSM 27710	2645728052

## Sheet: CrtYc
Myxobacterial species and strain	IMG Genome ID	IMG Gene ID	Subject length	IMG Product name	Identity (%) Mx	E-value
Anaeromyxobacter dehalogenans DSM 21875	643348507
Archangium gephyra DSM 2261	2654587630	2655131470	127	lycopene cyclase domain-containing protein	98/127 (77%)	2e-62
Archangium violaceum DSM 14727	2590828685	2592595721	127	lycopene cyclase domain-containing protein	95/127 (75%)	7e-60
Chondromyces apiculatus DSM 436	2588253911
Chondromyces crocatus DSM 14714	2648501185
Corallococcus coralloides DSM 2259	2512564078	2512827138	127	lycopene cyclase domain-containing protein	98/128 (77%)	5e-63
Cystobacter ferrugineus DSM 52764	2767802753	2770830845	132	lycopene cyclase domain-containing protein	83/131 (63%)	1e-49
Cystobacter fuscus DSM 2262	2537561635	2538050312	132	lycopene cyclase domain-containing protein	84/131 (64%)	5e-47
Enhygromyxa salina DSM 15201	2636416168
Haliangium ochraceum DSM 14365	646311933
Hyalangium minutum DSM 14724	2609460080	2611342404	102	lycopene cyclase domain-containing protein	91/102 (89%)	2e-61
Labilithrix luteola DSM 27648	2645727571
Melittangium boletus DSM 14713	2767802752	2770817751	127	lycopene cyclase domain-containing protein	90/128 (70%)	1e-55
Minicystis rosea DSM 24000	2721755703
Myxococcus fulvus DSM 16525	2693429886	2694989790	126	lycopene cyclase domain-containing protein	103/129 (80%)	6e-67
Myxococcus hansupus DSM 436	2562617115	2563077644	128	lycopene cyclase domain-containing protein	109/128 (85%)	3e-74
Myxococcus macrosporus DSM 14697	2767802755	2770846317	128	lycopene cyclase domain-containing protein	111/128 (87%)	1e-66
Myxococcus stipitatus DSM 14675	2521172697	2521983163	122	lycopene cyclase domain-containing protein	99/127 (78%)	9e-55
Myxococcus virescens DSM 2260	2619619029	2620446795	128	lycopene cyclase domain-containing protein	124/128 (97%)	2e-85
Myxococcus xanthus DK1622	637000186	638022291	128	lycopene beta-monocyclase subunit CrtYc	128/128 (100%)	2e-88
Nannocystis exedens DSM 71	2767802756
Plesiocystis pacifica DSM 14875	640963030
Sandaracinus amylolyticus DSM 53668	2811994803
Sorangium cellulosum DSM 53796	641228509
Stigmatella aurantiaca DW4/3-1	649633096	649691986	125	hypothetical protein	99/128 (77%)	6e-47
Stigmatella erecta DSM 16858	2693429888	2695004687	134	lycopene cyclase domain-containing protein	103/134 (77%)	3e-65
Vulgatibacter incomptus DSM 27710	2645728052

## Sheet: CrtYd
Myxobacterial species and strain	IMG Genome ID	IMG Gene ID	Subject length	IMG Product name	Identity (%) Mx	E-value
Anaeromyxobacter dehalogenans DSM 21875	643348507
Archangium gephyra DSM 2261	2654587630	2655131471	115	lycopene cyclase domain-containing protein	76/115 (66%)	1e-51
Archangium violaceum DSM 14727	2590828685	2592595722	115	lycopene cyclase domain-containing protein	77/115 (67%)	8e-53
Chondromyces apiculatus DSM 436	2588253911
Chondromyces crocatus DSM 14714	2648501185
Corallococcus coralloides DSM 2259	2512564078	2512827139	115	lycopene cyclase domain-containing protein	92/116 (79%)	4e-63
Cystobacter ferrugineus DSM 52764	2767802753	2770830844	115	lycopene cyclase domain-containing protein	74/114 (65%)	3e-41
Cystobacter fuscus DSM 2262	2537561635	2538050313	115	lycopene cyclase domain-containing protein	75/114 (66%)	1e-42
Enhygromyxa salina DSM 15201	2636416168
Haliangium ochraceum DSM 14365	646311933
Hyalangium minutum DSM 14724	2609460080	2611342405	118	lycopene cyclase domain-containing protein	83/107 (78%)	5e-58
Labilithrix luteola DSM 27648	2645727571
Melittangium boletus DSM 14713	2767802752	2770817752	115	lycopene cyclase domain-containing protein	60/96 (63%)	1e-42
Minicystis rosea DSM 24000	2721755703
Myxococcus fulvus DSM 16525	2693429886	2694989791	118	lycopene cyclase domain-containing protein	98/117 (84%)	2e-67
Myxococcus hansupus DSM 436	2562617115	2563077645	116	lycopene cyclase domain-containing protein	107/116 (92%)	5e-75
Myxococcus macrosporus DSM 14697	2767802755	2770846318	116	lycopene cyclase domain-containing protein	110/116 (95%)	9e-75
Myxococcus stipitatus DSM 14675	2521172697	2521983164	119	lycopene cyclase domain-containing protein	91/116 (78%)	3e-63
Myxococcus virescens DSM 2260	2619619029	2620446794	116	lycopene cyclase domain-containing protein	115/116 (99%)	7e-79
Myxococcus xanthus DK1622	637000186	638022292	116	lycopene beta-monocyclase subunit CrtYd	116/116 (100%)	3e-79
Nannocystis exedens DSM 71	2767802756
Plesiocystis pacifica DSM 14875	640963030
Sandaracinus amylolyticus DSM 53668	2811994803
Sorangium cellulosum DSM 53796	641228509
Stigmatella aurantiaca DW4/3-1	649633096	649691985	118	hypothetical protein	88/114 (77%)	8e-59
Stigmatella erecta DSM 16858	2693429888	2695004688	118	lycopene cyclase domain-containing protein	88/116 (76%)	1e-56
Vulgatibacter incomptus DSM 27710	2645728052

## Sheet: Orf9
Myxobacterial species and strain	IMG Genome ID	IMG Gene ID	Subject length	IMG Product name	Identity (%) Mx	E-value
Anaeromyxobacter dehalogenans DSM 21875	643348507
Archangium gephyra DSM 2261	2654587630	2655131472	227	Acyltransferase	157/224 (70%)	2e-113
Archangium violaceum DSM 14727	2590828685	2592595723	227	Acyltransferase	156/224 (70%)	1e-112
Chondromyces apiculatus DSM 436	2588253911	2589214966	269	1-acyl-sn-glycerol-3-phosphate acyltransferases	66/207 (32%)	2e-26
Chondromyces crocatus DSM 14714	2648501185	2648871334	262	1-acyl-sn-glycerol-3-phosphate acyltransferases	45/130 (35%)	4e-18
Corallococcus coralloides DSM 2259	2512564078	2512827140	225	Acyltransferase	173/223 (78%)	1e-127
Cystobacter ferrugineus DSM 52764	2767802753	2770830843	224	acyltransferase-like protein	145/222 (65%)	6e-98
Cystobacter fuscus DSM 2262	2537561635	2538050314	212	Acyltransferase	139/208 (67%)	5e-95
Enhygromyxa salina DSM 15201	2636416168
Haliangium ochraceum DSM 14365	646311933
Hyalangium minutum DSM 14724	2609460080	2611342406	225	1-acyl-sn-glycerol-3-phosphate acyltransferases	156/223 (70%)	5e-117
Labilithrix luteola DSM 27648	2645727571
Melittangium boletus DSM 14713	2767802752	2770817753	227	acyltransferase-like protein	151/222 (68%)	2e-104
Minicystis rosea DSM 24000	2721755703	2723644470	260	1-acyl-sn-glycerol-3-phosphate acyltransferase	71/189 (38%)	1e-25
Myxococcus fulvus DSM 16525	2693429886	2694989792	225	Acyltransferase	184/225 (82%)	5e-138
Myxococcus hansupus DSM 436	2562617115	2563077646	225	Acyltransferase	211/225 (94%)	1e-157
Myxococcus macrosporus DSM 14697	2767802755	2770846319	225	acyltransferase-like protein	213/225 (95%)	6e-158
Myxococcus stipitatus DSM 14675	2521172697	2521983165	225	Acyltransferase	174/224 (78%)	2e-128
Myxococcus virescens DSM 2260	2619619029	2620446793	225	Acyltransferase	224/225 (99%)	4e-165
Myxococcus xanthus DK1622	637000186	638022293	225	acyltransferase domain protein	225/225 (100%)	8e-166
Nannocystis exedens DSM 71	2767802756
Plesiocystis pacifica DSM 14875	640963030
Sandaracinus amylolyticus DSM 53668	2811994803
Sorangium cellulosum DSM 53796	641228509
Stigmatella aurantiaca DW4/3-1	649633096	649691984	225	acyltransferase domain-containing protein	163/221 (74%)	3e-119
Stigmatella erecta DSM 16858	2693429888	2695004689	225	1-acyl-sn-glycerol-3-phosphate acyltransferases	165/223 (74%)	1e-120
Vulgatibacter incomptus DSM 27710	2645728052

[truncated: 16 more sheets: CarA, CarH, CrtYcd, CrtZ, CruA, CrtL, Cyc, Y, CrtIb, HMGR, CarF, CarQ, CarR, CarS, CarD, CarG]
